# Supplementary material for: Identification of African swine fever virus-like elements in the soft tick genome provides insights into the virus’ evolution
Source: BMC Biol. 2020 Oct 8;18:136. doi: 10.1186/s12915-020-00865-6 (PMC7542975; doi:10.1186/s12915-020-00865-6)
Supplement: Supplementary file 1 — Additional file 1: Table S1. Overview of NGS experiments conducted in this study and data obtained from the literature. Ornithodoros moubata cell line names have been abbreviated by removal of “/CTVM” and Ornithodoros porcinus and Ornithodoros moubata have been abbreviated for convenience. [file 12915_2020_865_MOESM1_ESM.xlsx]

## Sheet: Tabelle1
	Sample	Library	Type	NGS-Platform	Mode	Read length (bp)	Total reads	ASFV-like reads	% Identity to ASFV	Analysis	Reference
	OME21	lib01543	RNA	IonTorrent PGM	single end	200-450	466707	4	77.48-89.63	Metagenome	This study
	OME22	lib01544	RNA	IonTorrent PGM	single end	200-450	448306	2	82.54-83.67	Metagenome	This study
	OME24	lib01545	RNA	IonTorrent PGM	single end	200-450	446909	1	75.41	Metagenome	This study
	OME25	lib01610	RNA	IonTorrent PGM	single end	200-450	1078514	6	74.09-88.89	Metagenome	This study
	OME26	lib01611	RNA	IonTorrent PGM	single end	200-450	1024109	10	77.42-86.90	Metagenome	This study
	OME27	lib01546	RNA	IonTorrent PGM	single end	200-450	456838	2	77.96-85.25	Metagenome	This study
	OME21	lib02151	DNA	Illumina MiSeq	paired end	300	6966615	1389	63.43-92.17	Metagenome and assembly	This study
	OME22	lib02152	DNA	Illumina MiSeq	paired end	300	7967586	1569	64.75-95.35	Metagenome and assembly	This study
	OME21	lib02339	DNA	Illumina HiSeq	paired end	50	277000000	nd	nd	Assembly	This study
	OME21	libMinION_1	DNA	MinION	single molecule	ultra-long	505443	nd	nd	Assembly	This study
	OME21	lib02965	mRNA	IonTorrent S5	single end	200	30828357	879	69.3 – 93.3	Mapping	This study
	OME21	lib02966/67	Small RNA	IonTorrent S5	single end	200	59966291	nd	nd	Mapping	This Study
	O.porc	lib03460	Small RNA	IonTorrent S5	single end	200	70389927	nd	nd	Mapping	This Study
	O.moub	lib03506	Small RNA	IonTorrent S5	single end	200	34902675	nd	nd	Mapping	This Study
	O. moub.	N/A	midgut mRNA	Illumina HiSeq	paired end	125	64615735	1593	71.00-91.20	Mapping	Oleaga et al., 2017
	O. moub.	N/A	midgut mRNA	Illumina Genome Analyzer IIx	single end	36	68900000	114	nd	Mapping	Ogihara et al., 2015
	O.porc Fra19	lib03101	DNA	Illumina MiSeq	paired end	300	7540296	227	nd	Assembly and blast	This study
	O.porc ken17	lib03102	DNA	Illumina MiSeq	paired end	300	8506520	156	nd	Assembly and blast	This study
	Ornithodoros Mfn	lib03076/GEA001	DNA	Illumina HiSeq	paired end	75	5978314	30	nd	Mapping	This study
	Ornithodoros Mfn	lib03077/GEA002	DNA	Illumina HiSeq	paired end	75	8038160	21	nd	Mapping	This study
	Ornithodoros Mfn	lib03078/MPU001.A01	DNA	Illumina HiSeq	paired end	75	5427474	12	nd	Mapping	This study
	Ornithodoros Mfn	lib03079/NAL001.A01	DNA	Illumina HiSeq	paired end	75	7047107	0	nd	Mapping	This study
	Ornithodoros Mfn	lib03080/KIS001.A01	DNA	Illumina HiSeq	paired end	75	7910598	18	nd	Mapping	This study
	Ornithodoros Mfn	lib03081/AGL001.A01	DNA	Illumina HiSeq	paired end	75	5530990	136	nd	Mapping	This study
	Ornithodoros Mfn	lib03082/TAB001.A01	DNA	Illumina HiSeq	paired end	75	5921628	3	nd	Mapping	This study
	Ornithodoros Mfn	lib03083/TAB001.B01	DNA	Illumina HiSeq	paired end	75	8041845	3	nd	Mapping	This study
	Ornithodoros Mfn	lib03087/GEA003.A01	DNA	Illumina HiSeq	paired end	75	9311389	6	nd	Mapping	This study
	Ornithodoros Mfn	lib03084/MPA001.A01	DNA	Illumina HiSeq	paired end	75	5985437	32	nd	Mapping	This study
	Ornithodoros Mfn	lib03085/MPA001.B01	DNA	Illumina HiSeq	paired end	75	5919694	25	nd	Mapping	This study
	Ornithodoros Mfn	lib03086/NIA001.A01	DNA	Illumina HiSeq	paired end	75	7656401	44	nd	Mapping	This study
	Ornithodoros Mfn	lib03081/lib03376 AGL001.A0101	DNA	Illumina HiSeq	paired end	75	400000000	nd	nd	Mapping, assembly and blast	This study
	Ornithodoros Mfn	lib03084/lib03377 MPA001.A0101	DNA	Illumina HiSeq	paired end	75	400000000	nd	nd	Mapping, assembly and blast	This study
