# Supplementary material for: Identification of African swine fever virus-like elements in the soft tick genome provides insights into the virus’ evolution
Source: BMC Biol. 2020 Oct 8;18:136. doi: 10.1186/s12915-020-00865-6 (PMC7542975; doi:10.1186/s12915-020-00865-6)
Supplement: Supplementary file 2 — Additional file 2: Table S2. ASFV-like transcripts detected in data from six Ornithodoros moubata cell lines and O.moubata ticks by mRNA-sequencing and data analysis from published sequences ASFV-like sequences from tick cell libraries lib01543-46 und lib01610-11 (total RNA) were identified using RIEMS. The resulting reads were blasted against the NCBI BLASTn database for confirmation and annotation. Ornithodoros moubata transcriptome data from a previous study42 was downloaded from GenBank, and ASFV-like sequences were identified by mapping the data against a tailored database containing all known ASFV sequences and all previously obtained ASFV-like sequences. The resulting reads and contigs were annotated after a BLASTn search against the entire BLASTn database. Sequencing data from the mRNA enriched OME21 library lib02965 was mapped against a tailored database containing all known ASFV sequences and all previously obtained ASFV-like sequences, and resulting contigs were blasted against the entire BLASTn database. Per sequence, only the hit with the lowest e-value is shown. [file 12915_2020_865_MOESM2_ESM.xlsx]

## Sheet: Table1
	ASFLI-transcripts
	Contigs				blastn
	Designation	Sample	Length	Coverage	Organism	ASFV-gene	Hit start	Hit end	Pairwise identity	E-value	Accession number	Data-reference
	TK-Oleaga-1	O.moub	102	nd	African swine fever virus strain Ken05/Tk1, complete genome	EP1242L	69856	69957	91.2 %	1.60e-30	KM111294	Oleaga et al. 2017
	TK-Oleaga-2		146		African swine fever virus isolate Warmbaths, complete genome	MGF 360 15R	49515	49584	82.9 %	2.38e-09	AY261365
	TK-Oleaga-3		177		African swine fever virus strain Ken06.Bus, complete genome	MGF 360 15R	46341	46508	73.8 %	4.02e-19	KM111295
	TK-Oleaga-5		125		African swine fever virus isolate Kenya 1950, complete genome	EP1242L	73220	73357	71.0 %	5.59e-11	AY261360
	TK-Oleaga-10		126		African swine fever virus isolate Malawi Lil-20/1 (1983), complete genome	F778R	55696	55843	75.7 %	1.83e-19	AY261361
	TK-Oleaga-11		253		African swine fever virus isolate Kenya 1950, complete genome	F778R	61516	61631	87.1 %	8.88e-30	AY261360
	TK-Oleaga-12		126		African swine fever virus strain Ken06.Bus, complete genome	F778R	55936	56343	79.7 %	4.29e-97	KM111295
	TK-Oleaga-13		124		African swine fever virus isolate Kenya 1950, complete genome	F778R	62373	62573	85.6 %	6.38e-57	AY261360
	TK-Oleaga-14		202		African swine fever virus isolate Warthog, complete genome	F778R	55320	55471	79.3 %	1.08e-09	AY261366
	TK-Oleaga-15		395		African swine fever virus strain Ken06.Bus, complete genome	F165R	55936	56343	79.7 %	4.29e-97	KM111295
	TK-Oleaga-16		1078		African swine fever virus isolate Kenya 1950, complete genome	F1055L	63413	64540	76.0 %	0	AY261360
	TK-Oleaga-17		125		African swine fever virus strain Ken05/Tk1, complete genome	F1055L	62073	62202	77.7 %	6.40e-19	KM111294
	TK-Oleaga-18		126		African swine fever virus isolate Kenya 1950, complete genome	F1055L	64833	64943	85.6 %	5.61e-26	AY261360
	TK-Oleaga-19		125		African swine fever virus isolate Tengani 62, complete genome	F1055L	57072	57202	79.4 %	1.01e-22	AY261364
	TK-Oleaga-20		126		African swine fever virus isolate Kenya 1950, complete genome	F1055L	65698	65795	77.8 %	2.55e-11	AY261360
	TK-Oleaga-21		273		African swine fever virus isolate Malawi Lil-20/1 (1983), complete genome	F1055L	60582	60884	72.6 %	5.25e-39	AY261361
	TK-Oleaga-22		176		African swine fever virus isolate Warmbaths, complete genome	E1242L	67417	67598	84.1 %	3.77e-47	AY261365
	TK-Oleaga-25		295		African swine fever virus Georgia 2007/1 complete genome	H359L	151371	151665	81.7 %	2.71e-74	FR682468
	TK-Oleaga-26		314		African swine fever virus isolate Warthog, complete genome	H359L	148451	148759	79.3 %	2.54e-68	AY261366
	TK-01610-R1	OME25	233	1	African swine fever virus isolate Tengani 62, complete genome	B623R	104199	103981	74.1 %	3.00e-23	AY261364	This study
	TK-01610-R2		211		African swine fever virus isolate Kenya 1950, complete genome	P1192R	153842	153976	88.9 %	5.42e-39	AY261360
	TK-01610-R3		202		African swine fever virus isolate Warthog, complete genome	H359L	148576	148777	79.7 %	3.66e-41	AY261366
	TK-01610-R4		357		African swine fever virus isolate Pretorisuskop/96/4, complete genome	G1340L	111013	110778	75.5 %	4.17e-34	AY261363
	TK-01610-R5		311		African swine fever virus isolate Warthog, complete genome	EP1242L	66561	66445	78.6 %	2.81e-17	AY261366
	TK-01610-R6		286		African swine fever virus isolate Kenya 1950, complete genome	H124R	157131	157077	81.8 %	1.05e-03	AY261360
	TK-01611-R1	OME26	323		African swine fever virus isolate Malawi Lil-20/1 (1983), complete genome	N/A	184359	184575	77.4 %	1.89e-38	AY261361
	TK-01611-R2		346		African swine fever virus isolate Pretorisuskop/96/4, complete genome	H359L	152815	153158	80.5 %	3.51e-83	AY261363
	TK-01611-R3		309		African swine fever virus isolate Kenya 1950, complete genome	Intergenic	190031	189948	86.9 %	4.90e-18	AY261360
	TK-01611-R4		255		African swine fever virus isolate Kenya 1950, complete genome	B175L/B623R	112128	111918	79.1 %	9.44e-40	AY261360
	TK-01611-R5		268		African swine fever virus isolate Warthog, complete genome	P1192R	146033	145861	78.0 %	4.58e-31	AY261366
	TK-01611-R6		157		African swine fever virus isolate Malawi Lil-20/1 (1983), complete genome	MGF 360 15R	47167	47233	82.6 %	1.23e-06	AY261361
	TK-01611-R7		83		African swine fever virus isolate Pretorisuskop/96/4, complete genome	MGF 360 15R	50065	50114	84.3 %	2.22e-03	AY261363
	TK-01611-R8		316		African swine fever virus isolate Kenya 1950, complete genome	F778R	61156	61004	86.3 %	6.36e-42	AY261360
	TK-01611-R9		318		African swine fever virus isolate Pretorisuskop/96/4, complete genome	H359L	153157	152826	77.7 %	1.60e-68	AY261363
	TK-01611-R10		230		African swine fever virus isolate Warthog, complete genome	H359L	148091	148317	80.7 %	1.31e-50	AY261366
	TK-01544-46-R1	OME22,24,27	212		African swine fever virus isolate Pretorisuskop/96/4, complete genome	H359L	152916	153062	83.7 %	7.26e-53	AY261363
	TK-01544-46-R2		336		African swine fever virus Benin 97/1 pathogenic isolate, complete genome	G1340L	104523	104582	82.5 %	5.26e-05	AM712239
	TK-01544-46-R3		271		African swine fever virus strain Ken05/Tk1, complete genome	F1055L	62437	62678	75.4 %	1.15e-38	KM111294
	TK-01544-46-R4		296		African swine fever virus isolate Kenya 1950, complete genome	F1055L	63996	64308	78.0 %	8.27e-66	AY261360
	TK-01544-46-R5		249		African swine fever virus strain Ken06.Bus, complete genome	H359L	149108	149168	85.2 %	2.89e-08	KM111295
	TK-01543-R1	OME21	274		African swine fever virus isolate Warmbaths, complete genome	MGF 360 15R	49515	49622	77.8 %	1.77e-13	AY261365
	TK-01543-R2		307		African swine fever virus isolate Warmbaths, complete genome	EP1242L	67601	67407	83.2 %	1.36e-46	AY261365
	TK-01543-R3		407		African swine fever virus Georgia 2007/1 complete genome	P1192R	149403	149566	89.6 %	4.17e-53	FR682468
	TK-01543-R4		208		African swine fever virus Georgia 2007/1 complete genome	H171R	152492	152388	77.5 %	9.19e-11	FR682468
	TK_02965_1	OME21	113	n.d.	African swine fever virus strain R35, complete genome	EP1242L	67232	67344	90.27 %	5e-34	MH025920.1	This study
	TK_02965_2		143		African swine fever virus strain R35, complete genome	EP1242L	67571	67712	89.51%	1e-43	MH025920.1
	TK_02965_3		120		African swine fever virus strain Ken05/Tk1, complete genome	EP1242L	69827	69946	90.00%	1e-36	KM111294.1
	TK_02965_4		136		African swine fever virus strain Ken05/Tk1, complete genome	EP1242L	70088	70223	93.38%	4e-49	KM111294.1
	TK_02965_5		142		African swine fever virus isolate Pretorisuskop/96/4, complete genome	EP84R	71152	72194	90.2 %	2.47e-45	AY261363
	TK_02965_6		139		African swine fever virus isolate Malawi Lil-20/1 (1983), complete genome	EP84R	68263	68401	90.6 %	2.40e-45	AY261361
	TK_02965_7		170		African swine fever virus Benin 97/1	MGF 360 15R	43917	43986	84.3 %	1.73e-10	AM712239
	TK_02965_8		167		African swine fever virus strain Ken06.Bus, complete genome	MGF 360 15R	46341	46492	73.7 %	6.3e-16	KM111295
	TK_02965_9		236		African swine fever virus isolate Tengani 62, complete genome	MGF 360 15R	45263	45360	69.3 %	3.59e-2	AY261364
	TK_02965_10		636		African swine fever virus strain Ken06.Bus, complete genome	EP1242L	66267	66596	77.9 %	4.25e-70	KM111295
	TK_02965_11		170		African swine fever virus isolate Kenya 1950, complete genome	F778R	61521	61706	79.6 %	4.34e-37	AY261360
	TK_02965_12		169		African swine fever virus isolate Kenya 1950, complete genome	F778R	61865	61981	80.3 %	8.32e-23	AY261360
	TK_02965_13		274		African swine fever virus strain Ken05/Tk1, complete genome	F778R	59523	59794	85.4 %	9.95e-80	KM111294
	TK_02965_14		679		African swine fever virus isolate Kenya 1950, complete genome	F778R/F165R	62400	63094	81.1 %	0	AY261360
	TK_02965_15		1193		African swine fever virus strain BA71V, complete genome	F1055L	42983	44116	75.5 %	0	ASU18466
	TK_02965_16		1697		African swine fever virus isolate Kenya 1950, complete genome	F1055L	64534	66227	70.0 %	0	AY261360
	TK_02965_17		134		African swine fever virus strain Ken05/Tk1, complete genome	B263R	109618	109503	75.00%	4e-11	KM111294.1
	TK_02965_18		117		African swine fever virus strain L60, complete genome		103252	103164	76.40%	2e-07	KM262844.1
	TK_02965_19		256		African swine fever virus isolate Malawi Lil-20/1 (1983), complete genome	P1192R	158148	158037	91.96%	9e-36	AY261361.1
	TK_02965_20		373		African swine fever virus isolate Tengani 62, complete genome	H359L	146881	147255	82.13%	2e-97	AY261364.1
