# Supplementary material for: Identification of African swine fever virus-like elements in the soft tick genome provides insights into the virus’ evolution
Source: BMC Biol. 2020 Oct 8;18:136. doi: 10.1186/s12915-020-00865-6 (PMC7542975; doi:10.1186/s12915-020-00865-6)
Supplement: Supplementary file 3 — Additional file 3: Table S3. BLASTn results of SPAdes-assembled contigs containing ASFLI- and other endogenous viral elements detected in the OME/CTVM21 genome. Shown are hits with the lowest e-value for viral, tick and mobile genetic element-related genes, as obtained by Blastn against the entire NCBI database. [file 12915_2020_865_MOESM3_ESM.xlsx]

## Sheet: Table1
	SPAdes NODEs with ASFLI-elements (>500bp)
	NODEs			blastn-results
	Designation	Length	Coverage	Organism/Gene	ASFV gene	Query start	Query end	Pairwise identity	E-value	Accession number
	NODE_885_OME	40590	7.4	African swine fever virus isolate Malawi Lil-20/1 (1983), complete genome	CP312R-O174L-O61R	15673	17203	69.9%	0	AY261361
				African swine fever virus isolate Malawi Lil-20/1 (1983), complete genome	CP530R-CP80R-CP312R	17456	17966	70.0%	1.64e-51	AY261361
				Ixodes scapularis BAC ISG1-01F14, complete sequence	/	27406	27636	76.6%	3.87e-34	AC205630
				Ixodes scapularis, clone XX-43A1, complete sequence	/	29281	29416	71.1%	6.56e-06	AC192419
				Ixodes scapularis, clone XX-43A1, complete sequence	/	30865	31116	71.1%	1.27e-08	AC192419
				Ixodes scapularis conserved hypothetical protein, mRNA	/	35380	35569	72.6%	7.48e-18	XM_002411761
	NODE_5010_OME	16841	16.2	Ixodes scapularis clone 01_G21_T3 tandem repeat region		111	189	79.7%	7.78e-07	GU318717
				African swine fever virus strain Ken05/Tk1, complete genome	EP1242L-EP84R-EP424R	9319	12322	79.4%	0	KM111294
				African swine fever virus isolate Kenya 1950, complete genome	F778R-F165R-F1055L	12322	14945	73.8%	0	AY261360
	NODE_11452_OME	8635	4.9	African swine fever virus isolate Malawi Lil-20/1 (1983), complete genome	CP312R-O174L	369	1031	69.3%	5.51e-75	AY261361
				African swine fever virus isolate Tengani 62, complete genome	CP312R	1166	1332	82.6%	5.52e-37	AY261364
				African swine fever virus isolate Malawi Lil-20/1 (1983), complete genome	CP530R-CP80R-CP312R	1576	2028	70.6%	2.06e-42	AY261361
				African swine fever virus isolate Malawi Lil-20/1 (1983), complete genome	B263R	3143	3385	72.5%	1.39e-25	AY261361
				Ixodes scapularis PrC protein, putative, mRNA	/	5633	5779	73.7%	7.69e-10	XM_002402644
	NODE_11845_OME	8352	4.1	African swine fever virus strain Ken05/Tk1, complete genome	A179L	28	309	82.1%	1.21e-70	KM111294
				African swine fever virus Georgia 2007/1 complete genome	A859L	386	1464	76.7%	0	FR682468
				African swine fever virus strain Ken05/Tk1, complete genome	A859L	1237	1317	77.8%	7.07e-06	KM11294
				African swine fever virus strain Ken06.Bus, complete genome	A238L-A859L	1914	2680	78.2%	0	KM11295
				African swine fever virus IkB-like protein Ug5ELp28 (5EL) gene	A238L-A859L	2897	3467	73.1%	3.97e-83	AF014483
				African swine fever virus strain L60, complete genome	MGF36015R	3975	4726	67.8%	4.84e-63	KM262844
	NODE_12772_OME	7718	13.4	African swine fever virus strain Ken06.Bus, complete genome	D1133L	839	2305	78.9%	0	KM111295
				African swine fever virus strain Ken05/Tk1, complete genome	H171R-H24R	2313	2714	65.0%	1.69e-24	KM111294
				African swine fever virus isolate Pretorisuskop/96/4, complete genome	H359L	2764	2982	80.08%	7.67e-48	AY261363
				African swine fever virus Georgia 2007/1 complete genome	H171R	2983	3238	79.5%	1.48e-50	FR682468
				African swine fever virus strain Ken06.Bus, complete genome	H171R-H124R	3265	3626	62.9%	6.87e-10	KM111295
				African swine fever virus isolate Warthog, complete genome	H359L-H171R	3632	4880	80.3%	0	AY261366
				African swine fever virus strain Ken05/Tk1, complete genome	F778R-F165R	7592	7716	0.84	1.14e-26	KM111294
	NODE_15264_OME	6370	4.0	African swine fever virus isolate Pretorisuskop/96/4, complete genome	G1340L	573	807	75.4%	2.86e-34	AY261363
				African swine fever virus isolate Kenya 1950, complete genome	B175L-B263R-B66L-G1340L	3167	4952	69.7%	0	AY261360
				African swine fever virus isolate Kenya 1950, complete genome	C962R	4956	5117	77.6%	1.69e-24	AY261360
	NODE_17249_OME	5489	4.2	African swine fever virus strain Ken06.Bus, complete genome	G1211R-CP123L	3211	3485	76.1%	3.97e-45	KM111295
				African swine fever virus isolate Warthog, complete genome	P1192R	3686	3849	78.0%	2.20e-29	AY261366
				African swine fever virus isolate Kenya 1950, complete genome	P1192R	3855	4040	86.6%	3.48e-52	AY261360
				African swine fever virus isolate Malawi Lil-20/1 (1983), complete genome	Q706L-QP509L	4036	4308	84.7%	2.50e-79	AY261361
				African swine fever virus isolate Warthog, complete genome	H359L	4346	5298	80.3%	0	AY261366
	NODE_18126_OME	5152	26.6	African swine fever virus isolate Warthog, complete genome	A104R-A240L	2981	3833	71.3%	1.38e-120	AY261366
				African swine fever virus strain Ken06.Bus, complete genome	A224L	4246	4732	68.1%	9.98e-53	KM111295
				Ixodes scapularis BAC ISG1-01F14, complete sequence	/	4867	5152	68.5%	6.74e-17	AC205630
	NODE_19570_OME	4637	5.3	African swine fever virus Georgia 2007/1 complete genome	CP530R-CP80R-CP312R	149	724	68.8%	3.48e-52	FR682468
				Ixodes scapularis BAC ISG1-15P02, complete sequence	/	901	933	93.9%	3.73e-01	AC205638
				African swine fever virus isolate Malawi Lil-20/1 (1983), complete genome	CP312R-O174L	934	1963	69.3%	5.15e-126	AY261361
				African swine fever virus BA71V protein p12 (O61R) gene, complete cds	O61R	1858	1963	79.2%	1.22e-13	M84186
	NODE_21116_OME	3824	4.2	African swine fever virus isolate Pretorisuskop/96/4, complete genome	C962R	233	1058	72.7%	1.21e-127	AY261363
				African swine fever virus strain Ken06.Bus, complete genome	C962R	1062	1749	78.0%	3.04e-154	KM111295
				Ixodes scapularis BAC ISG1-42P02, complete sequence	/	2585	3103	64.4%	2.20e-10	AC205646
	NODE_22316_OME	3339	7.3	African swine fever virus isolate Pretorisuskop/96/4, complete genome	EP1242L-EP84R-EP424R	2632	3459	80.4%	0	AY261363
				African swine fever virus isolate Warthog, complete genome	EP1242L	3608	3823	80.8%	4.24e-51	AY261366
	NODE_24457_OME	2653	7.9	African swine fever virus isolate Warthog, complete genome	EP1242L	1	676	76.9%	1.38e-158	AY261366
	NODE_28076_OME	2653	7.9	African swine fever virus isolate Pretorisuskop/96/4, complete genome	C147L-C62L-C962R	123	763	72.0%	2.33e-86	AY261363
				African swine fever virus Georgia 2007/1 complete genome	C315R	769	865	79.4%	5.50e-12	FR682468
				African swine fever virus strain Ken06.Bus, complete genome	C475L	861	1242	76.9%	7.13e-74	KM111295
	NODE_29175_OME	2475	6.8	African swine fever virus isolate Tengani 62, complete genome	H359L	4	675	82.7%	0	AY261364
	NODE_31135_OME	2196	2.5	African swine fever virus isolate Kenya 1950, complete genome	F778R	2	447	84.3%	5.84e-132	AY261360
				African swine fever virus strain Ken05/Tk1, complete genome	F778R-F165R	476	2177	76.4%	0	KM111294
				African swine fever virus LMW6DL origin binding protein gene, complete cds	F165R	1904	2177	70.8%	3.04e-34	L12174
	NODE_35077_OME	1763	23.9	African swine fever virus isolate Kenya 1950, complete genome	F778R	496	1040	84.0%	3.68e-166	AY261360
	SPAdes NODEs with ASFLI-elements (150-500bp)
	NODEs			blastn-results
	Designation	Length	Coverage	Organism/Gene	ASFV gene	Query start	Query end	Pairwise identity	E-value	Accession number
	NODE_79_OME	85582	6.2	African swine fever virus OURT 88/3 (avirulent field isolate), complete genome	B602L	72104	72270	69.5%	3.98e-06	AM712240
				Ixodes scapularis hypothetical protein, mRNA	/	82534	82592	91.5%	7.68e-09	XM_002406158
				Ixodes scapularis clone 01_N16_T3 tandem repeat region	/	83215	83297	75.9%	7.19e-03	GU319006
				Ixodes scapularis clone 01_N16_T3 tandem repeat region	/	51068	51149	77.1%	7.19e-03	GU319006
	NODE_1333_OME	34743	6.0	African swine fever virus isolate Malawi Lil-20/1 (1983), complete genome	B263R	1	168	72.4%	6.01e-12	AY261361
				Ixodes scapularis oligopeptide transporter, putative, mRNA	/	2214	2289	85.5%	2.10e-11	XM_002414423
				Ixodes scapularis oligopeptide transporter, putative, mRNA	/	3122	3248	73.2%	3.80e-08	XM_002414423
				Ixodes scapularis oligopeptide transporter, putative, mRNA	/	13290	13393	76.0%	1.32e-07	XM_002414423
	NODE_5756_OME	15286	5.3	African swine fever virus isolate Warthog, complete genome	B263R	5260	5595	71.3%	1.20e-35	AY261366
	NODE_6417_OME	14138	5.8	African swine fever virus isolate Warthog, complete genome	B263R	8106	8495	71.0%	2.78-34	AY261366
	NODE_8979_OME	10836	16.6	African swine fever virus isolate Malawi Lil-20/1 (1983), complete genome	Q706L-QP509L	4	197	84.6%	4.71e-53	AY261361
	NODE_10451_OME	9433	18.9	African swine fever virus isolate Warthog, complete genome	B263R	1609	1999	71.3%	2.29e-44	AY261366
	NODE_11363_OME	8706	7.2	African swine fever virus Georgia 2007/1 complete genome	B263R	559	805	71.8%	9.72e-24	FR682468
				Ixodes scapularis clone 01_A18_T7 tandem repeat region	/	5070	5325	68.2%	7e-13	GU318451
				Ixodes scapularis, clone XX-5A1, complete sequence	/	4955	5325	65.2%	8.53e-12	AC192414
	NODE_12106_OME	8169	11.0	African swine fever virus isolate Malawi Lil-20/1 (1983), complete genome	Q706L-QP509L	7892	8166	84.4%	8.30e-79	AY261361
				African swine fever virus isolate Kenya 1950, complete genome	P1192R	7753	7896	89.6%	1.61e-43	AY261360
	NODE_13936_OME	7045	7.1	African swine fever virus isolate Malawi Lil-20/1 (1983), complete genome	B263R	4157	4545	69.3%	2.72e-34	AY261361
	NODE_16516_OME	5808	4.7	African swine fever virus isolate Warthog, complete genome	B263R	261	580	70.08%	3.31e-33	AY261366
	NODE_16776_OME	5688	5.4	African swine fever virus isolate Warthog, complete genome	B263R	4410	4804	72.1%	1.41e-50	AY261366
	NODE_17474_OME	5396	4.2	African swine fever virus isolate Tengani 62, complete genome	MGF360-15R	1354	1792	66.8%	1.40e-29	AY261364
				African swine fever virus isolate Kenya 1950, complete genome	MGF360-15R	1099	1245	74.1%	1.40e-10	AY261360
	NODE_18735_OME	4920	9.0	African swine fever virus isolate Malawi Lil-20/1 (1983), complete genome	CP530R-CP80R-CP312R	2009	2461	70.3%	3.76e-43	AY261361
	NODE_27716_OME	2712	2.7	African swine fever virus strain Ken06.Bus, complete genome	EP1242L	1	250	78.6%	2.65e-56	KM111295
	NODE_31254_OME	2179	6.8	African swine fever virus strain Ken06.Bus, complete genome	G1211R-CP123L	214	461	77.8%	6.67e-45	KM111295
				African swine fever virus isolate Warmbaths, complete genome	NP868R	465	591	73.9%	8.69e-12	AY261365
	NODE_32100_OME	2079	4.0	African swine fever virus isolate Mkuzi 1979, complete genome	G1340L	6	372	72.6%	2.33e-44	AY261362
				Ixodes scapularis conserved hypothetical protein, mRNA	/	1143	1223	78.0%	3.46e-04	XM_002399220
	NODE_41411_OME	971	9.6	African swine fever virus isolate Warthog, complete genome	B263R	630	971	71.6%	4.95e-39	AY261366
	NODE_46493_OME	336	34.9	African swine fever virus isolate Malawi Lil-20/1 (1983), complete genome	H359L	147	336	77.7%	3.12e-35	AY261361
