# Supplementary material for: Identification of African swine fever virus-like elements in the soft tick genome provides insights into the virus’ evolution
Source: BMC Biol. 2020 Oct 8;18:136. doi: 10.1186/s12915-020-00865-6 (PMC7542975; doi:10.1186/s12915-020-00865-6)
Supplement: Supplementary file 4 — Additional file 4: Table S4. BLASTp results of all ORFs >500 bp on SPAdes-assembled contigs containing ASFLI- and other endogenous viral elements detected in the OME/CTVM21 genome Shown are hits with the lowest e-value for viral-, tick and mobile genetic element-related proteins, as obtained by Blastp of ORFs >500 bp against the entire NCBI database. [file 12915_2020_865_MOESM4_ESM.xlsx]

## Sheet: Tabelle1
	ORFs with length of >500 bp from SPAdes NODEs with ASFLI-elements (>500bp)
	NODEs			blastp
	Designation	Length	Coverage	Protein [Organism]	ORF start	ORF end	Frame	AS-length	Pairwise identity	Positives	E-value	Accession number
	NODE_885_OME	40590	7.4	papain [Plasmodium inui San Antonio 1]	21294	20263	R1	344	46.0%	62.0%	7e-09	XP_008816641.1
				RNA-directed DNA polymerase from mobile element jockey, partial [Stegodyphus mimosarum]	27625	28500	F1	292	47.0%	67.0%	7e-65	KFM61834.1
				RNA-directed DNA polymerase from mobile element jockey [Stegodyphus mimosarum]	29107	30402	F1	432	39.0%	60.0%	2e-99	KFM61834.1
				putative RNA-directed DNA polymerase from transposon X-element [Stegodyphus mimosarum]	30607	31185	F1	193	50.0%	67.0%	2e-40	KFM64962.1
				putative RNA-directed DNA polymerase from transposon X-element [Stegodyphus mimosarum]	32034	32942	F3	303	32.0%	50.0%	4e-33	KFM64962.1
	NODE_5010_OME	16841	16.2	reverse transcriptase [Lasius niger]	2132	1089	R1	348	41.0%	55.0%	2e-38	KMQ91764.1
				reverse transcriptase [Daphnia pulex]	3481	2786	R2	232	36.0%	59.0%	1e-29	ACB38666.1
				Integrase core domain protein [Anaplasma phagocytophilum]	5476	4154	R2	621	44.0%	61.0%	8e-128	SCV65341.1
				Retrovirus-related Pol polyprotein from transposon opus [Exaiptasia pallida]	6775	5863	R2	301	53.0%	71.0%	4e-103	KXJ30128.1
				PiggyBac transposable element-derived protein 4 [Stegodyphus mimosarum]	8080	8868	F1	263	42.0%	61.0%	2e-45	KFM62055.1
				EP1242L [African swine fever virus Georgia 2007/1]	10101	10847	F3	249	87.0%	90.0%	3e-90	CBW46719.1
				BA71V-EP1242L [African swine fever virus]	11825	12334	F2	170	92.0%	93.0%	3e-76	AJL34232.1
	NODE_11845_OME	8352	4.1	A859L [African swine fever virus Georgia 2007/1]	323	1111	F2	263	69.0%	77.0%	4e-97	CBW46706.1
				Pr5-5ELp28 [African swine fever virus]	2752	3354	F1	201	53.0%	70.0%	8e-68	AAB71363.1
				MGF 360-14L [African swine fever virus]	6267	5545	R1	241	38.0%	56.0%	2e-37	AJL34205.1
	NODE_12772_OME	7718	13.4	BA71V-H359L (j1L) [African swine fever virus]	4638	4015	R3	308	81.0%	90.0%	2e-114	AJL34126.1
	NODE_17249_OME	5489	4.2	BA71V-H359L (j1L) [African swine fever virus]	5424	4534	R3	297	78.0%	88.0%	3e-140	AJL34126.1
	NODE_18126_OME	5152	26.6	PREDICTED: piggyBac transposable element-derived protein 3-like isoform X1 [Austrofundulus limnaeus]	507	1	R2	169	36.0%	50.0%	9e-24	XP_013865069.1
	NODE_21116_OME	3824	4.2	BA71V-C962R [African swine fever virus]	244	897	F1	218	76.0%	86.0%	9e-108	AJL34250.1
				TPA_inf: pogo transposable element with KRAB domain [Amblyomma variegatum]	1895	2581	F2	229	40.0%	63.0%	2e-32	DAA34512.1
				pogo transposable element with KRAB domain, partial [Acanthochromis polyacanthus]	2588	3148	F2	187	55.0%	70.0%	2e-63	XP_022078454.1
	NODE_22316_OME	3339	7.3	piggyBac transposable element-derived protein 4-like [Anoplophora glabripennis]	1379	2650	F2	424	46.0%	62.0%	1e-103	XP_018562168.1
	NODE_24457_OME	2653	7.9	BA71V-EP1242L [African swine fever virus]	872	315	R2	186	62.0%	67.0%	8e-39	AJL34067.1
	NODE_35077_OME	1763	23.9	BA71V-F778R [African swine fever virus]	532	1083	F1	184	88.0%	91.0%	3e-92	AJL34059.1
	ORFs with length of >500 bp from SPAdes NODEs with ASFLI-elements (150-500bp)
	NODEs			blastp
	Designation	Length	Coverage	Protein [Organism]	ORF start	ORF end	Frame	AS-length	Pairwise identity	Positives	E-value	Accession number
	NODE_1333_OME	34743	6.0	oligopeptide transporter, putative [Ixodes scapularis]	4792	5319	F1	176	40.0%	47.0%	4e-18	XP_002414468.1
	NODE_5756_OME	15286	5.3	DNA polymerase type B, partial [Nuttalliella namaqua]	4235	4795	F2	187	36.0%	54.0%	2e-11	AHN53447.1
				DNA polymerase type B, partial [Nuttalliella namaqua]	4692	5252	F3	187	45.0%	64.0%	9e-40	AHN53447.1
	NODE_6417_OME	14138	5.8	piggyBac transposable element-derived protein 2-like [Astyanax mexicanus]	1344	844	R3	167	46.0%	66.0%	0.0006	XP_022528824.1
	NODE_8979_OME	10836	16.6	PREDICTED: piggyBac transposable element-derived protein 4 [Tribolium castaneum]	2593	3120	F1	176	50.0%	65.0%	3e-23	XP_008200478.1
				PREDICTED: piggyBac transposable element-derived protein 4-like [Acyrthosiphon pisum]	3196	3855	F1	220	54.0%	75.0%	2e-65	XP_008189097.1
				hypothetical protein IscW_ISCW020689 [Ixodes scapularis]	4915	5562	F1	216	52.0%	62.0%	1e-19	XP_002406758.1
	NODE_10451_OME	9433	18.9	hypothetical protein IscW_ISCW004909 [Ixodes scapularis]	6476	6997	F2	174	33.0%	49.0%	9e-09	XP_002408708.1
				Retrovirus-related Pol polyprotein from transposon 17.6 [Exaiptasia pallida]	7884	8729	F3	282	47.0%	64.0%	5e-48	KXJ05384.1
	NODE_11363_OME	8706	7.2	Retrovirus-related Pol polyprotein from transposon 17.6, partial [Stegodyphus mimosarum]	3629	4159	F2	177	45.0%	65.0%	5e-40	KFM82237.1
				Retrovirus-related Pol polyprotein from transposon opus [Exaiptasia pallida]	4391	5842	F2	484	38.0%	58.0%	5e-90	KXJ30128.1
				Retrotransposable element Tf2 protein type 1 [Larimichthys crocea]	5685	7586	F3	634	41.0%	59.0%	6e-136	KKF31357.1
	NODE_12106_OME	8169	11.0	NS1 [Lupine feces-associated densovirus 2]	2912	2178	R2	245	34.0%	54.0%	8e-31	ASM93489.1
	NODE_13936_OME	7045	7.1	DNA polymerase type B, partial [Nuttalliella namaqua]	339	968	F3	210	28.0%	51.0%	1e-17	AHN53447.1
				DNA polymerase type B, partial [Nuttalliella namaqua]	2651	3175	F2	175	49.0%	70.0%	6e-45	AHN53447.1
	NODE_16776_OME	5688	5.4	B263R [African swine fever virus Georgia 2007/1]	4236	5003	F3	256	75.0%	85.0%	4e-72	CBW46753.1
	NODE_18735_OME	4920	9.0	gag protein, partial [Nuttalliella namaqua]	2843	3982	F2	380	34.0%	55.0%	6e-34	AHN53425.1
				Transposon Ty3-I Gag-Pol polyprotein [Folsomia candida]	3790	4821	F1	344	27.0%	49.0%	3e-22	OXA45137.1
	NODE_32100_OME	2079	4.0	Transposase, ISXO2-like domain-containing protein [Strongyloides ratti]	935	435	R2	167	33.0%	55.0%	4e-10	CEF70351.1
