# Supplementary material for: Identification of African swine fever virus-like elements in the soft tick genome provides insights into the virus’ evolution
Source: BMC Biol. 2020 Oct 8;18:136. doi: 10.1186/s12915-020-00865-6 (PMC7542975; doi:10.1186/s12915-020-00865-6)
Supplement: Supplementary file 6 — Additional file 6: Table S5. Results of tick and tick cell line screening for ASFLI-elements by qPCR. DNA from single ticks and every tick cell line (n=1) was extracted and analysed by qPCR for six ASFV-like genes as described in the ‘Material and methods’ section. All samples were tested with a qPCR control targeting a tick housekeeping gene to demonstrate successful DNA extraction and presence of tick DNA. Absence of ASFV in samples producing false positive results was proven by an OIE-listed qPCR. [file 12915_2020_865_MOESM6_ESM.xlsx]

## Sheet: Tabelle1
			ASFV-like sequences							ASFV	PAN-Asfar	Tick control
	Sample		ASFLIP1192R		ASFLI-O61R	ASFLI-A104R	ASFLI-A276R	ASFLI-EP1242L	ASFLI-H171R	ASFV B646L	F1055L	O. moubata 16S rDNA-gene	O. moubata Enolase		O.erraticus Subolesin
			Cq	Cn	Cq	Cq	Cq	Cq	Cq	Cq	Cq	Cq	Cq	Cn	Cq
	Tick cells	OME/CTVM21	22.2899	147976	20.8686	18.4686	19.6324	18.0712	21.1866	no Cq	17.8447	11.5995	22.2689	143606	N/A
		OME/CTVM22	21.5766	238530	20.3635	20.2561	19.5179	18.6724	20.6086	no Cq	19.2153	11.4747	21.6951	211702	N/A
		OME/CTVM24	23.7654	55109	22.4754	22.1597	21.4228	20.9636	23.1929	no Cq	21.1996	14.2924	23.6542	56265.8	N/A
		OME/CTVM25	28.585	2188.29	22.537	22.4973	21.2194	21.4428	23.7376	no Cq	26.1885	14.9025	29.1156	1399.68	N/A
		OME/CTVM26	25.1793	21389.6	34.1971	32.2902	31.6363	31.6728	34.7182	no Cq	22.3139	23.7006	26.0258	11314.5	N/A
		OME/CTVM27	21.3019	286687	20.1585	17.4145	18.8202	17.44	20.2325	no Cq	17.3432	11.5612	21.2941	277649	N/A
	Ticks	O. moubata Berlin	23.9402	49024.8	23.38	20.8625	21.8304	20.778	23.3631	no Cq	20.6111	17.0327	25.3264	18157.3	N/A
		O. moubata France	24.443	35014.5	24.9224	20.6747	20.147	19.1905	23.2376	no Cq	20.6177	18.6881	25.9419	11974.8	N/A
		O. moubata Pirbright	28.0836	2515.39	28.3512	27.7589	26.6544	26.2396	28.0441	no Cq	28.4774	22.01	29.9571	642.312	N/A
		O. moubata Spain	26.0197	9446.88	26.2024	25.7661	24.098	24.8232	26.1591	no Cq	26.7968	18.7868	28.4986	1612	N/A
		O. porcinus Kenya 2017	no Cq	0	no Cq	no Cq	no Cq	no Cq	no Cq	no Cq	no Cq	20.1808	28.7629	1776.72	N/A
		O. porcinus kenya 2014	no Cq	0	no Cq	no Cq	no Cq	no Cq	no Cq	no Cq	no Cq	29.7665	no Cq	0	N/A
		O. savigny Nigeria	no Cq	0	no Cq	no Cq	no Cq	no Cq	no Cq	no Cq	no Cq	27.32	no Cq	0	N/A
		O. erraticus Portugal	no Cq	0	no Cq	no Cq	no Cq	no Cq	no Cq	no Cq	no Cq	no Cq	no Cq	0	26.0737
	ASFV	ASFV Ken06.bus	no Cq	0	no Cq	no Cq	no Cq	no Cq	no Cq	24.6711	31.825	N/A	no Cq	0	N/A
		ASFV ken05/tk1	N/A	N/A	N/A	N/A	N/A	N/A	N/A	N/A	24.8306	N/A	N/A	N/A	N/A
		ASFV ken.rie1	N/A	N/A	N/A	N/A	N/A	N/A	N/A	N/A	21.7155	N/A	N/A	N/A	N/A
		ASFV Estonia	N/A	N/A	N/A	N/A	N/A	N/A	N/A	N/A	31.7112	N/A	N/A	N/A	N/A
		ASFV Armenia08	N/A	N/A	N/A	N/A	N/A	N/A	N/A	N/A	30.3438	N/A	N/A	N/A	N/A
		ASFV Netherlands	N/A	N/A	N/A	N/A	N/A	N/A	N/A	N/A	28.5222	N/A	N/A	N/A	N/A
		ASFV Sardinia	N/A	N/A	N/A	N/A	N/A	N/A	N/A	N/A	21.0218	N/A	N/A	N/A	N/A
		ASFV NHV	N/A	N/A	N/A	N/A	N/A	N/A	N/A	N/A	14.7059	N/A	N/A	N/A	N/A
	N/A - not tested Cq - Cycle quantification Cn - copynumber
