# Supplementary material for: Identification of African swine fever virus-like elements in the soft tick genome provides insights into the virus’ evolution
Source: BMC Biol. 2020 Oct 8;18:136. doi: 10.1186/s12915-020-00865-6 (PMC7542975; doi:10.1186/s12915-020-00865-6)
Supplement: Supplementary file 7 — Additional file 7: Table S6. BLASTn results of SPAdes-assembled contigs from Ornithodoro porcinus France and Kenya17 containing ASFLI-elements. Shown are hits with the lowest e-value for ASFV-genes as obtained by Blastn against the entire NCBI database. [file 12915_2020_865_MOESM7_ESM.xlsx]

## Sheet: Table1
	SPAdes contigs with ASFLI-elements from O.porcinus France and Kenya (>150bp)
	Contigs			blastn-results
	Designation	Length	Coverage	Organism/Gene	ASFV gene	Query start	Query end	Pairwise identity	E-value	Accession number
	NODE_104223_OPF	579	1.6	African swine fever virus Georgia 2007/1 complete genome	EP1242L	315	579	76.9%	1.87e-55	FR682468
	NODE_94830_OPF	629	2.0	African swine fever virus isolate Kenya 1950, complete genome	F778R	1	433	83.2%	7.10e-131	AY261360
	NODE_38202_OPF	1556	2.7	African swine fever virus strain Ken05/Tk1, complete genome	G1211R	1144	1552	81.2%	3.76e-101	KM111294
	NODE_11526_OPF	3089	2.8	African swine fever virus isolate Warmbaths, complete genome	EP1242L	916	2262	81.9%	0	AY261365
	NODE_8981_OPF	3455	2.7	African swine fever virus isolate Warthog, complete genome	B263R	1993	2380	70.1%	7.95e-38	AY261366
	NODE_1447_OPF	6577	3.5	African swine fever virus isolate Kenya 1950, complete genome	C962R	4014	5083	77.8%	0	AY261360
	NODE_1330_OPF	6757	4.4	African swine fever virus isolate Pretorisuskop/96/4, complete genome	I226R-I243L	1788	2917	72.4%	0	AY261363
	NODE_955_OPF	7421	4.6	African swine fever virus isolate Kenya 1950, complete genome	EP1242L	3	1039	79.7%	0	AY261360
	NODE_132770_OPK	431	5.5	African swine fever virus isolate Mkuzi 1979, complete genome	I226R	191	431	71.5%	1.77e-22	AY261362
	NODE_82440_OPK	513	1.5	African swine fever virus strain Ken05/Tk1, complete genome	G1211R	2	250	79.6%	4.40e-50	KM111294
	NODE_78000_OPK	523	5.3	African swine fever virus isolate Kenya 1950, complete genome	C962R	345	503	73.0%	3.0e-8	AY261360.1
	NODE_59972_OPK	576	2.7	African swine fever virus isolate Warmbaths, complete genome	EP1242L	204	576	84.0%	3.0e-115	AY261365.1
	NODE_28471_OPK	777	2.5	African swine fever virus Georgia 2007/1 complete genome	IGR	144	447	73.0%	7.0e-48	FR682468.1
	NODE_15700_OPK	1104	2.7	African swine fever virus isolate Malawi Lil-20/1 (1983), complete genome	C962R	355	976	80.0%	9.0e-163	AY261361.1
	NODE_2992_OPK	2605	2	African swine fever virus isolate Warmbaths, complete genome	EP1242L	1016	1507	84.0%	3.0e-154	AY261365.1
	NODE_1713_OPK	3378	3.4	African swine fever virus isolate Pretorisuskop/96/4, complete genome	DP79L-D339L-I226R-I243L	1393	2536	71.0%	2.0e-170	AY261363.1
	NODE_1713_OPK	3378	3.4	African swine fever virus isolate Pretorisuskop/96/4, complete genome	DP79L-D339L-I226R-I243L	593	1356	67.0%	8.0e-61	AY261363.1
	NODE_1089_OPK	4100	15.1	African swine fever virus isolate Malawi Lil-20/1 (1983), complete genome	B263R	477	815	69.0%	1.0e-35	AY261361.1
	NODE_769_OPK	4758	5.6	African swine fever virus isolate 47/Ss/2008, complete genome	EP1242L	390	792	77.0%	8.0e-95	KX354450.1
