# Supplementary material for: Identification of African swine fever virus-like elements in the soft tick genome provides insights into the virus’ evolution
Source: BMC Biol. 2020 Oct 8;18:136. doi: 10.1186/s12915-020-00865-6 (PMC7542975; doi:10.1186/s12915-020-00865-6)
Supplement: Supplementary file 9 — Additional file 9: Table S7. SPAdes-assembled contigs from deep sequencing data from libraries AGL001 and MPA001, as generated from museum-stored ticks. Data from libraries from museum-stored tick were mapped against ASFLI-element-containing databases of Ornithoidoros moubata (AGL001) and Ornithodoros porcinus (MPA001) using Bowtie2 (v.2.3.4.3) with default parameters. Subsequently, mapped reads were assembled using SPAdes and aligned to the corresponding ASFLI- element-contigs using MAFFT (v. 7.388) in Geneious. [file 12915_2020_865_MOESM9_ESM.xlsx]

## Sheet: Tabelle1
	Contigs				Mapping
	Designation	Length	Identified by	Mapped against ASFLI-contig	ASFLI-gene	Hit start	Hit end	Pairwise identity
	AGL001_NODE1	7406	Mapping/Assembly	NODE_5010_length_16841_cov_16.283475	EP1242L-EP84R-EP424R-F778R-F165R-F1055L_NODE_5010_2	1	7406	0.99607
	AGL001_NODE2	546	Mapping/Assembly	NODE_35077_length_1763_cov_23.911369	F778R_NODE_35077	1	546	0.99083
	AGL001_NODE3	670	Mapping/Assembly	NODE_29175_length_2475_cov_6.846252	H359L_NODE_29175	1	670	0.9969
	AGL001_NODE4	5185	Mapping/Assembly	NODE_18126_length_5152_cov_26.682786	A151R-A104R-A240R-A224L-NODE_18126	1	5158	0.9922
	AGL001_NODE5	3652	Mapping/Assembly	NODE_17249_length_5489_cov_4.257553	I267L-G1211R-CP123L-H359L-P1192R-Q706L-Q509L-NODE_17249	1	3652	0.97237
	AGL001_NODE6	2713	Mapping/Assembly	NODE_12772_length_7718_cov_13.408774	D1133L-H171R-H24R-NODE_12772	1	2713	0.98709
	AGL001_NODE7	386	Mapping/Assembly	NODE_28076_length_2653_cov_7.981789	C147L-C62L-C962R-C475-NODE_28076	1/154	77/386	0.9974
	AGL001_NODE8	274	Mapping/Assembly	NODE_24457_length_3339_cov_7.382005	EP1242L-NODE_24457	1	274	1
	AGL001_NODE9	249	Mapping/Assembly	NODE_24457_length_3339_cov_7.382005	EP1242L-NODE_24457	1	249	1
	AGL001_NODE10	257	Mapping/Assembly	NODE_21116_length_4152_cov_12.849193	C962R-NODE_21116	1	257	0.981
	AGL001_NODE11	252	Mapping/Assembly	NODE_19570_length_4637_cov_5.308426	CP530R-CP80R-CP312R-NODE_19570	1	252	0.968
	AGL001_NODE12	577	Mapping/Assembly	NODE_19570_length_4637_cov_5.308426	CP530R-CP80R-CP312R-O174-NODE_19570	1/421	213/577	1
	AGL001_NODE13	315	Mapping/Assembly	NODE_19570_length_4637_cov_5.308426	CP312R-O174-NODE_19570	1	315	0.971
	AGL001_NODE14	370	Mapping/Assembly	NODE_19570_length_4637_cov_5.308426	CP312R-O174-NODE_19570	1	370	0.984
	AGL001_NODE15	220	Mapping/Assembly	NODE_15264_length_6370_cov_4.023066	B175L-B263R-B66L-G1340L-NODE_15264	1	220	1
	AGL001_NODE16	1007	Mapping/Assembly	NODE_15264_length_6370_cov_4.023066	B175L-B263R-B66L-G1340L-C962R-NODE_15264	1	329	0.949
	AGL001_NODE17	334	Mapping/Assembly	NODE_11845_length_8352_cov_4.102979	MGF360-15R-NODE_11545	1	334	0.961
	AGL001_NODE18	233	Mapping/Assembly	NODE_11845_length_8352_cov_4.102979	MGF360-15R-NODE_11545	1	233	0.927
	MPA001_NODE1	3380	Mapping/Assembly	NODE_955_OPF_length_7421_cov_4.631391	EP1242L-NODE_955_OPF	1	3380	0.9917
	MPA001_NODE2	641	Mapping/Assembly	NODE_94830_OPF_length_629_cov_2.000000	MGF360-15R-F778R-NODE_94830_OPF	1	641	1
	MPA001_NODE3	1803	Mapping/Assembly	NODE_8981_OPF_length_3455_cov_2.736478	B263R-NODE_8981_OPF	1	1803	0.9795
	MPA001_NODE4	579	Mapping/Assembly	NODE_59972_OPK_length_576_cov_2.668151	EP1242L_NODE_59972_OPK	1	579	0.9794
	MPA001_NODE5	446	Mapping/Assembly	NODE_2992_OPK_length_2605_cov_2.006051	EP1242L_NODE_2992_OPK	1	446	0.9103
	MPA001_NODE6	772	Mapping/Assembly	NODE_28471_OPK_length_777_cov_2.523077	IGR_NODE_28471_OPK	1	772	0.94839
	MPA001_NODE7	496	Mapping/Assembly	NODE_1713_OPK_length_3378_cov_3.386343	DP79L-D339L-NODE_1713_OPK	1	496	0.9818
	MPA001_NODE8	781	Mapping/Assembly	NODE_1713_OPK_length_3378_cov_3.386343	I226R-I243L-NODE_1713_OPK	1	781	0.99227
	MPA001_NODE9	571	Mapping/Assembly	NODE_15700_OPK_length_1104_cov_2.670420	C962R-NODE_15700_OPK	1	571	0.9296
	MPA001_NODE10	2551	Mapping/Assembly	NODE_1447_OPF_length_6577_cov_3.541286	C962R-NODE_1447_OPF	1	2551	0.9626
	MPA001_NODE11	3209	Mapping/Assembly	NODE_1330_OPF_length_6757_cov_4.418703	I226R-I243L-NODE_1330_OPF	1	3209	0.977
	MPA001_NODE12	355	Mapping/Assembly	NODE_132770_OPK_length_431_cov_5.470395	I226R-NODE_132770_OPK	1	355	0.9831
	MPA001_NODE13	3100	Mapping/Assembly	NODE_11526_OPF_length_3089_cov_2.836597	G1211R-EP1242L-F105L-NODE_11526_OPF	1	3100	0.9977
	MPA001_NODE14	265	Mapping/Assembly	NODE_104223_OPF_length_579_cov_1.612832	EP1242L-NODE_104223_OPF	1	265	1
