# Supplementary material for: Identification of African swine fever virus-like elements in the soft tick genome provides insights into the virus’ evolution
Source: BMC Biol. 2020 Oct 8;18:136. doi: 10.1186/s12915-020-00865-6 (PMC7542975; doi:10.1186/s12915-020-00865-6)
Supplement: Supplementary file 10 — Additional file 10: Table S8. qRT-PCR results of Ornithodoros ticks experimentally infected with different ASFV-genotype isolate. Shown are ASFV-P72 transcript-specific Cq-values of third nymphal stage ticks fed with defibrinated pig blood, containing either 1 x 104 HAU/ml or 1 x 106 HAU/ml ASFV-ken.rie1 (GT X) (A-D), 1 x 105 HAU/ml ASFV-Ken06.bus (GT IX) (E-F) or 1 x 104 HAU/ml ASFV-Sardinia (GT I) (G-H). Due to the limited number of field ticks available and feeding under artificial conditions, fifteen Ornithodoros porcinus ticks were collected in each of three experiments and ten in two experiments while for the laboratory-reared Ornithodoros moubata, twenty-five individuals were collected in each of three experiments and fifteen in one experiment. All samples were stored at – 80 °C until RNA-extraction and ASFV transcript-specific qRT-PCR analysis as described in the ‘Material and methods’ section. [file 12915_2020_865_MOESM10_ESM.xlsx]

## Sheet: Tabelle2
Experiment		Sample	ASFV titre	0 dpi NC	0 dpi		7 dpi		14 dpi		21 dpi		28 dpi
				Cq	Cq	Cn	Cq	Cn	Cq	Cn	Cq	Cn	Cq	Cn
A	ASFV Ken.rie1 (GT X)	O. porcinus (1)	1 x 104 HAU/ml	no Cq	no Cq	0	29.6652	338.576	25.0181	7675.22	25.5132	5504.04	25.5421	5398.25
		O. porcinus (2)			no Cq	0	28.5428	719.511	27.974	1054.24	23.0937	27952.6	24.2688	12696.1
		O. porcinus (3)			no Cq	0	30.1347	247.01	25.885	4287.91	25.1813	6878.58	28.8169	598.528
B		O. moubata Berlin (1)		no Cq	34.5989	12.3195	no Cq	0	no Cq	0	no Cq	0	no Cq	0
		O. moubata Berlin (2)			34.6696	11.7483	no Cq	0	no Cq	0	no Cq	0	no Cq	0
		O. moubata Berlin (3)			35.2891	7.74959	no Cq	0	no Cq	0	no Cq	0	no Cq	0
		O. moubata Berlin (4)			34.7687	10.9917	no Cq	0	no Cq	0	no Cq	0	no Cq	0
		O. moubata Berlin (5)			33.1175	33.3189	no Cq	0	no Cq	0	no Cq	0	no Cq	0
C	ASFV Ken.rie1 (GT X)	O. porcinus (1)	1 x 106 HAU/ml	no Cq	27.3327	1621.74	20.8346	127451	20.1701	199139	19.6206	288030	21.5204	80407.2
		O. porcinus (2)			29.9288	283.635	22.5199	41093.9	21.4414	84788.1	21.1942	191929	19.34	100101
D		O. moubata Berlin (1)		no Cq	29.3576	416.252	25.3691	6063.45	no Cq	0	no Cq	0	33.3109	0
		O. moubata Berlin (2)			28.3912	796.581	36.5963	3.22092	36.1835	4.25007	no Cq	0	34.8715	10.2586
		O. moubata Berlin (3)			27.3262	1628.82	36.8184	0	no Cq	0	34.9249	9.89722	23.5516	20551.7
E	ASFV ken06.bus (GT IX)	O. porcinus (1)	1 x 105 HAU/ml	no Cq	34.2761	24.4036	no Cq	0	no Cq	0	no Cq	0	no Cq	0
		O. porcinus (2)			37.2328	3.44465	no Cq	0	no Cq	0	no Cq	0	no Cq	0
		O. porcinus (3)			36.1838	6.89937	no Cq	0	no Cq	0	no Cq	0	no Cq	0
F		O. moubata Berlin (1)		no Cq	35.1701	8.39411	no Cq	0	33.1848	31.8467	no Cq	0	no Cq	0
		O. moubata Berlin (2)			35.268	7.86003	no Cq	0	31.2599	116.014	no Cq	0	no Cq	0
		O. moubata Berlin (3)			35.0923	8.84434	no Cq	0	no Cq	0	34.1311	16.8671	no Cq	0
		O. moubata Berlin (4)			36.2967	6.40232	33.0919	53.4589	no Cq	0	no Cq	0	no Cq	0
		O. moubata Berlin (5)			no Cq	0	no Cq	0	no Cq	0	no Cq	0	no Cq	0
G	ASFV-Sardinia (GTI)	O. porcinus (1)	1 x 104 HAU/ml	no Cq	37.2586	3.38623	no Cq	0	no Cq	0	no Cq	0	no Cq	0
		O. porcinus (2)			37.315	3.26214	no Cq	0	no Cq	0	36.4985	5.60161	37.9084	2.20216
H		O. moubata Berlin (1)		no Cq	36.6972	4.91094	no Cq	0	no Cq	0	no Cq	0	no Cq	0
		O. moubata Berlin (2)			no Cq	0	no Cq	0	no Cq	0	no Cq	0	no Cq	0
		O. moubata Berlin (3)			no Cq	0	no Cq	0	no Cq	0	no Cq	0	no Cq	0
		O. moubata Berlin (4)			no Cq	0	no Cq	0	no Cq	0	no Cq	0	35.9218	8.20659
		O. moubata Berlin (5)			36.6174	5.17755	36.5834	5.29547	no Cq	0	no Cq	0	no Cq	0
NC: Negative control CN: Copy number Cq: Cycle quantification GT: Genotype DPI: days post infection HAU: Haemadsorbing units
