# Supplementary material for: Identification of African swine fever virus-like elements in the soft tick genome provides insights into the virus’ evolution
Source: BMC Biol. 2020 Oct 8;18:136. doi: 10.1186/s12915-020-00865-6 (PMC7542975; doi:10.1186/s12915-020-00865-6)
Supplement: Supplementary file 15 — Additional file 15: Table S9. Results of small RNA sequencing and mapping against ASFV and ASFLI-elements. Small RNA was sequenced from Ornithodoros porcinus and Ornithodoros moubata nymphal stage ticks. After deduplication using BBMap, 22 nt siRNA and 28-29 nt piRNA fractions were extracted and mapped against ASFV and ASFLI-elements using Bowtie. [file 12915_2020_865_MOESM15_ESM.xlsx]

## Sheet: Sheet1
		Lib02966/67	Lib03460	Lib03506
	Sample	OME21	O.porcinus	O. moubata
	Total reads	59966291	70389927	34902675
	Length	8-61nt	8-87 nt	8-71nt
	Unique reads	8.655.538 (14.4 %)	9.838.245 (13.97 %)	4.104.893 (11.8 %)
.	Unique 22nt reads (siRNA)	1.389.713(16.1 %)	595.414 (6.1%)	401.952 (9.8 %)
	Unique 29nt reads (piRNA)	127.491 (5.5 %)	481.562 (4.89%)	352.853 (8.6 %)

## Sheet: Tabelle1
	O.porcinus							O.moubata
	ASFV Isolate	Country of origin	siRNA (22nt)		piRNA (28-29 nt)			ASFV Isolate	Country of origin	siRNA (22nt)		piRNA (28-29 nt)
			22 nt seed		28 nt seed					22 nt seed		28 nt seed
			unique	raw	unique	raw				unique	raw	unique	raw
	Total reads		595414	6101035	978297	7757885		Total reads		401952	3330492	657981	3841864
	O.porcinus ASFLI db		1216	5396	1465	17132		O.moubata ASFLI db		14461	54703	6400	86023
	Warthog	Namibia	11	15	9	48		Ken06.Bus	Kenya	489	2259	91	1195
	Warmbaths	South Africa	11	18	8	47		R8	Uganda	489	2259	91	1195
	Georgia 2007/1	Georgia	12	20	7	46		Georgia 2007/1	Georgia	231	871	38	572
	Pretorisuskop/96/4	South Africa	11	15	7	46		Warthog	Namibia	225	864	38	572
	Tengani 62	Malawi	9	11	7	46		Pretorisuskop/96/4	South Africa	224	865	38	571
	Malawi Lil-20/1	Malawi	9	10	3	30		Warmbaths	South Africa	227	881	35	567
	47/Ss/2008	Italy (Sardinia)	13	24	4	14		Malawi Lil-20/1	Malawi	215	921	36	562
	BA71	Spain	13	24	4	14		Tengani 62	Malawi	185	694	31	550
	Benin 97/1	Benin	13	24	4	14		Ken05/Tk1	Kenya	522	2731	52	435
	E75	Spain	13	24	4	14		Ken.rie1	Kenya	460	2390	51	433
	Mkuzi 1979	South Africa	10	16	4	14		Kenya 1950	Kenya	470	2484	50	432
	SPEC_57	South Africa	8	9	4	14		47/Ss/2008	Italy (Sardinia)	180	663	13	17
	RSA_2	South Africa	7	8	4	14		BA71	Spain	180	663	13	17
	LIV_5_40	South Africa	6	6	4	14		Benin 97/1	Benin	176	652	13	17
	Kenya 1950	Kenya	24	73	1	5		E75	Spain	180	663	13	17
	Ken05/Tk1	Kenya	18	45	1	5		Mkuzi 1979	South Africa	192	664	13	17
	Ken.rie1	Kenya	18	52	1	5		SPEC_57	South Africa	70	248	4	6
	Ken06.Bus	Kenya	22	63	1	1		RSA_2	South Africa	72	247	3	5
	R8	Uganda	22	63	1	1		LIV_5_40	South Africa	50	190	3	5
