# Supplementary material for: Identification of African swine fever virus-like elements in the soft tick genome provides insights into the virus’ evolution
Source: BMC Biol. 2020 Oct 8;18:136. doi: 10.1186/s12915-020-00865-6 (PMC7542975; doi:10.1186/s12915-020-00865-6)
Supplement: Supplementary file 16 — Additional file 16: Table S10. O. moubata piRNA ping-pong signature analysed by PingPongPro v1.0 with default parameters and -b option (creates additional browser track files, which are suitable for display in common genome browsers). The closer the Score-value (1 minus the FDR-value: estimated fraction of signatures that have the same combination of properties, but that are not true ping-pong signatures) which is calculated from adenine bias at pos. 10 of the piRNA, stack height - e.g. the number of reads that make up the stack and independence of local coverage is to 1, the more likely is a true ping-pong signature. [file 12915_2020_865_MOESM16_ESM.xlsx]

## Sheet: Tabelle1
	O. moubata piRNA ping-pong signature
	contig	position on the contig	Score (1-FDR)	stackHeightOnPlusStrand	stackHeightOnMinusStrand		contig	position on the contig	Score (1-FDR)	stackHeightOnPlusStrand	stackHeightOnMinusStrand
	NODE_1333	25	5.32e-01	3.50e+01	1.00e+00		NODE_6417	247	6.13e-01	5.10e+01	1.00e+00
		26	4.67e-01	5.32e-01	2.00e+00			248	6.13e-01	2.58e+02	2.00e+00
		27	5.44e-01	4.33e+02	1.80e+01			249	6.28e-01	2.86e+02	1.80e+01
	NODE_5010a	488	6.53e-01	5.00e+00	3.40e+01		NODE_10451	248	6.58e-01	2.10e+01	1.00e+00
		489	4.32e-01	2.00e+00	5.00e+00			249	6.58e-01	1.25e+02	2.00e+00
		908	4.32e-01	1.00e+00	2.00e+00			250	6.70e-01	1.21e+02	1.80e+01
		1247	6.53e-01	1.00e+00	4.50e+01		NODE_11363	132	9.00e-01	2.00e+00	1.60e+01
		1725	6.53e-01	1.00e+00	1.19e+02		NODE_11452g	100	6.18e-01	1.80e+01	1.00e+00
		1903	6.53e-01	1.00e+00	7.00e+00			101	6.18e-01	7.80e+01	2.00e+00
		2307	6.53e-01	1.00e+00	3.00e+00			102	7.58e-01	5.00e+00	1.80e+01
		3228	4.33e-01	4.71e+02	1.00e+00		NODE_12772a	41	8.00e-01	4.71e+02	1.00e+00
		3229	6.53e-01	1.10e+02	2.00e+00			42	5.69e-01	1.10e+02	2.00e+00
		3239	4.32e-01	1.00e+00	4.00e+00			52	8.00e-01	1.00e+00	4.00e+00
		3274	1.30e-01	5.00e+00	1.00e+00			87	8.03e-01	5.00e+00	1.00e+00
		3286	4.32e-01	4.60e+01	2.00e+00		NODE_12772c	274	7.08e-01	3.78e+02	1.00e+00
		3296	6.53e-01	2.80e+02	1.70e+01			577	7.08e-01	5.00e+00	1.00e+00
		3364	6.53e-01	6.00e+00	4.00e+00			786	7.08e-01	4.64e+02	3.00e+00
		3421	4.32e-01	1.50e+01	3.00e+00			838	7.08e-01	3.50e+01	1.00e+00
		3490	4.32e-01	4.00e+01	9.00e+00			844	7.08e-01	1.00e+01	1.00e+00
		3494	4.32e-01	1.90e+01	1.00e+00			852	7.08e-01	5.00e+00	1.00e+00
		3495	6.53e-01	2.00e+00	4.30e+01		NODE_12772d	24	8.03e-01	3.78e+02	1.00e+00
		3553	4.32e-01	1.00e+00	1.00e+00		NODE_12772f	21	9.33e-01	1.00e+00	1.00e+01
		3622	6.53e-01	1.00e+00	1.22e+02			27	9.33e-01	1.00e+00	3.50e+01
		3671	6.53e-01	2.50e+01	4.50e+01			79	9.33e-01	3.00e+00	5.34e+02
		3675	4.32e-01	4.00e+00	9.00e+00		NODE_12772g	368	1.00e+00	1.00e+00	3.96e+02
		3680	4.32e-01	1.00e+00	1.00e+00		NODE_15264b	1292	8.00e-01	1.95e+02	4.00e+00
		3716	6.53e-01	2.00e+00	4.30e+01			1618	8.00e-01	6.10e+01	2.80e+01
		4358	6.53e-01	6.00e+00	1.00e+00			1619	4.59e-01	3.00e+00	5.00e+00
	NODE_5010b	560	6.66e-01	2.80e+01	1.20e+01			1622	8.00e-01	4.54e+02	2.30e+01
		562	4.50e-01	1.00e+00	6.00e+00		NODE_17249a	338	7.25e-01	3.78e+02	1.00e+00
		565	4.50e-01	4.10e+01	3.00e+00			640	7.25e-01	5.00e+00	1.00e+00
		566	4.50e-01	3.00e+00	2.00e+00			849	7.25e-01	5.26e+02	3.00e+00
		567	4.50e-01	3.80e+01	8.00e+00			901	7.25e-01	3.50e+01	1.00e+00
		568	6.66e-01	2.00e+00	3.20e+01			907	7.25e-01	1.00e+01	1.00e+00
		570	9.25e-01	2.70e+01	4.00e+00			915	7.25e-01	5.00e+00	1.00e+00
		573	4.50e-01	7.00e+00	2.00e+00		NODE_27716	30	5.18e-01	1.00e+00	1.00e+00
		575	4.50e-01	2.00e+00	7.00e+00			33	5.18e-01	6.00e+00	1.00e+00
		577	1.74e-01	2.00e+00	4.00e+00			34	5.75e-01	2.00e+00	3.00e+00
		580	4.50e-01	3.00e+00	2.00e+00			45	5.18e-01	1.00e+00	1.00e+00
		587	6.66e-01	1.00e+00	1.00e+00			47	5.75e-01	1.00e+00	1.00e+00
		604	4.50e-01	1.00e+00	2.00e+00			94	5.75e-01	6.00e+00	3.00e+00
		609	4.50e-01	4.00e+00	2.00e+00			95	5.75e-01	4.00e+00	5.00e+00
		613	9.25e-01	3.00e+00	1.00e+00			165	5.18e-01	1.00e+00	3.00e+00
		614	6.66e-01	1.01e+02	1.08e+02			167	5.18e-01	9.00e+00	1.50e+01
		615	6.66e-01	2.61e+02	2.80e+01			178	5.75e-01	2.80e+01	2.61e+02
		626	6.66e-01	1.50e+01	9.00e+00			179	5.75e-01	1.08e+02	1.01e+02
		628	4.50e-01	3.00e+00	1.00e+00			184	5.18e-01	1.00e+00	4.00e+00
		698	4.50e-01	7.00e+00	4.00e+00			189	5.18e-01	2.00e+00	1.00e+00
		699	4.50e-01	3.00e+00	6.00e+00			206	5.18e-01	1.00e+00	1.00e+00
		704	4.50e-01	7.00e+00	4.00e+00		NODE_29175	196	7.27e-01	3.78e+02	1.00e+00
		746	4.50e-01	1.00e+00	1.00e+00			499	7.27e-01	5.00e+00	1.00e+00
		748	4.50e-01	1.00e+00	1.00e+00		NODE_31135a	776	6.42e-01	4.30e+01	2.00e+00
		758	4.50e-01	2.00e+00	3.00e+00			812	4.54e-01	1.00e+00	1.00e+00
		759	6.66e-01	9.00e+00	1.59e+02			817	4.54e-01	9.00e+00	4.00e+00
		760	4.50e-01	1.00e+00	7.00e+00			870	6.42e-01	1.23e+02	1.00e+00
		763	4.50e-01	1.00e+00	1.00e+00			1044	6.42e-01	3.00e+00	1.50e+01
		775	1.74e-01	1.00e+00	3.00e+00			1101	6.42e-01	4.00e+00	6.00e+00
		826	6.66e-01	3.00e+00	5.00e+00			1227	4.54e-01	4.00e+00	1.00e+00
		831	6.66e-01	4.00e+00	7.00e+00			1237	4.54e-01	2.00e+00	1.10e+02
		837	4.50e-01	3.00e+00	1.00e+00			1238	6.42e-01	1.00e+00	4.71e+02
		1135	6.66e-01	1.00e+00	1.00e+00		NODE_41411	240	4.67e-01	3.50e+01	1.00e+00
		1186	4.50e-01	1.00e+00	1.0e+00			241	4.67e-01	5.42e+02	2.00e+00
		1194	4.50e-01	1.00e+00	1.00e+00			242	5.44e-01	4.33e+02	1.80e+01
		1265	6.66e-01	1.00e+00	2.00e+00
		1387	6.66e-01	1.00e+00	7.00e+00
		1400	6.66e-01	2.00e+00	2.00e+00
		2164	6.66e-01	1.00e+00	6.00e+00
		2800	7.00e+01	2.00e+00	7.00e+01
