# Supplementary material for: Identification of African swine fever virus-like elements in the soft tick genome provides insights into the virus’ evolution
Source: BMC Biol. 2020 Oct 8;18:136. doi: 10.1186/s12915-020-00865-6 (PMC7542975; doi:10.1186/s12915-020-00865-6)
Supplement: Supplementary file 17 — Additional file 17: Table S11. O. porcinus piRNA ping-pong signature analysed by PingPongPro v1.0 with default parameters and -b option (creates additional browser track files, which are suitable for display in common genome browsers). The closer the Score-value (1 minus the FDR-value: estimated fraction of signatures that have the same combination of properties, but that are not true ping-pong signatures) which is calculated from adenine bias at pos. 10 of the piRNA, stack height - e.g. the number of reads that make up the stack and independence of local coverage is to 1, the more likely is a true ping-pong signature. [file 12915_2020_865_MOESM17_ESM.xlsx]

## Sheet: Tabelle2
	O. porcinus piRNA ping-pong signature
	contig	position on the contig	Score (1-FDR)	stackHeightOnPlusStrand	stackHeightOnMinusStrand
	NODE_769_OPK	43	6.40e-01	2.30e+01	1.00e+00
		47	6.40e-01	2.47e+02	1.00e+00
		128	6.40e-01	4.00e+00	1.90e+01
		133	5.79e-01	7.30e+01	2.00e+00
		137	6.40e-01	5.00e+00	1.00e+00
		305	6.40e-01	2.03e+03	1.20e+01
	NODE_955_OPF	159	5.42e-01	4.00e+00	2.00e+00
		295	8.33e-01	1.63e+03	5.00e+00
		308	8.33e-01	1.80e+01	1.00e+00
		363	8.33e-01	4.70e+01	1.30e+01
	NODE_2992_OPK	275	2.58e-01	1.00e+00	1.70e+01
		303	9.10e-01	1.10e+01	5.60e+01
		305	2.58e-01	1.00e+00	9.00e+00
		396	9.10e-01	3.10e+01	3.30e+01
		420	9.10e-01	3.00e+00	3.37e+02
		434	9.10e-01	7.00e+00	6.19e+02
		436	9.10e-01	2.00e+00	2.45e+02
	NODE_11526_OPF	79	1.59e-01	1.00e+00	1.80e+01
		230	5.89e-01	2.00e+00	4.00e+00
		808	1.59e-01	1.00e+00	1.00e+00
		1092	2.58e-01	1.00e+00	1.70e+01
		1108	8.77e-01	5.00e+00	4.18e+02
		1120	8.77e-01	1.10e+01	5.50e+01
		1122	1.59e-01	1.00e+00	6.00e+00
		1206	8.77e-01	3.10e+01	3.30e+01
		1230	8.77e-01	3.00e+00	3.37e+02
		1244	8.77e-01	7.00e+00	6.19e+02
		1246	8.77e-01	2.00e+00	2.45e+02
		1279	5.89e-01	2.00e+00	6.00e+00
		1280	8.77e-01	6.00e+00	1.14e+02
		1281	8.77e-01	1.00e+00	5.50e+01
		1318	8.77e-01	3.00e+00	1.42e+03
	NODE_59972_OPK	62	6.28e-01	1.00e+00	1.00e+00
	NODE_104223_OPF	76	7.14e-01	1.00e+00	1.00e+00
