# Supplementary material for: Identification of African swine fever virus-like elements in the soft tick genome provides insights into the virus’ evolution
Source: BMC Biol. 2020 Oct 8;18:136. doi: 10.1186/s12915-020-00865-6 (PMC7542975; doi:10.1186/s12915-020-00865-6)
Supplement: Supplementary file 19 — Additional file 19: Table S12.Primer and probe sequences used in this study. [file 12915_2020_865_MOESM19_ESM.xlsx]

## Sheet: Tabelle1
	Supplementary table 7 Primer and probe sequences
	qPCR	Target	Forward primer	Reverse primer	Probe	Source
	OM2	O. moubata 16S rDNA	GGA CAA GAA GAC CCT ATG AAT	CCG GTC TGA ACT CAG ATC A	5'FAM-ACC TCG ATG TTG GAC TTA GGA TAC CTT-BHQ1-3'	Modified from Bastos et al., 2009
	OM5	O. moubata Enolase	TGA CTG TGA CCA ACC CGA AG	AGG CCT ACG ACA ATG TCT GC	5'FAM-TGG TGC AAT CTT CAG TCT CTC CGC T-BHQ1-3'	This study
	NAV-1	EASFL-A276R	TGA ACT GCT CTG GCT TTC CA	CAG GGC GTA TGC GTA CTC TT	5'FAM-CCG GCT TTG GTT GAA ATG CTG CTT T-BHQ1-3'	This study
	NAV-2	EASFL-EP1242L	AAG TAC TCG TCC CGC ATG AC	GGA CTC GGT TAT TGT GTC GC	5'FAM-AAA CCT TAA GCC CGG CGC CTT AAA-BHQ1-3'	This study
	NAV-3	EASFL-P1192R	CGG CAA AGG AGC TGT TTC AC	GGT CCG TTG AAA CAG GCC TA	5'FAM-ATT TAC TTT GGC GAG GAG TCG GAG C-BHQ1-3'	This study
	NAV-4	EASFL-H171R	AAA CTA GCT CGC TTT CCG CA	TTT CGT CTG GCC ACG CAT	5'FAM-TTT GGC TGC TGC GCG ATG AGA AG-BHQ1-3'	This study
	ASFV2	ASFV-B646L	TGC TCA TGG TAT CAA TCT TAT CG	CCA CTG GGT TGG TAT TCC TC	5'FAM-TTC CAT CAA AGT TCT GCA GCT CTT-Tamra-3'	Tignon et al., 2011
	AL A104R	EASFL-A104R	AGC CAA CAA TTA CTA AGC AAG AGC	GGC AGG CTT GGC TTT AAC AA	5'FAM-CGC CCG GAA TTA AAT TCT CAG TGG C-BHQ1-3'	This study
	AL P12	EASFL-P12	ATG GCA CCT GGT GAT GGT TT	GGA ACA CGT TTC ATT GCT ATT GC	5'FAM-TGG TAC ATT CCT CGT CAA AAT TCG CA-BHQ1-3'	This study
	OE3	O. erraticus-Subolesin	CCT CAG AAC AGC AGC ACA GA	TGG CAT TCA CGC TCC TTC AT	5'FAM-CCC TGT TCA CCT TTC GCC AAG TAG GG-BHQ1-3'	This study
	PAN-Asfi	ASFV/EASFL-F1055L	AAT SGT YTC RGC CGA GGC AAT	TTT AAC CAG RTY GCC GAC AC	5'FAM-GGC GCY AAG GTG TTT ATA CTR ACG GG-BHQ1-3'	This study

## Sheet: Tabelle2
	qPCR	Target	Forward primer	Reverse primer	Probe	Source
	OM2	O. moubata 16S rDNA	GGA CAA GAA GAC CCT ATG AAT	CCG GTC TGA ACT CAG ATC A	5'FAM-ACC TCG ATG TTG GAC TTA GGA TAC CTT-BHQ1-3'	Modified from Bastos et al., 2009
	OM5	O. moubata Enolase	TGA CTG TGA CCA ACC CGA AG	AGG CCT ACG ACA ATG TCT GC	5'FAM-TGG TGC AAT CTT CAG TCT CTC CGC T-BHQ1-3'	This study
	NAV-1	ASFLI-A276R	TGA ACT GCT CTG GCT TTC CA	CAG GGC GTA TGC GTA CTC TT	5'FAM-CCG GCT TTG GTT GAA ATG CTG CTT T-BHQ1-3'	This study
	NAV-2	ASFLI-EP1242L	AAG TAC TCG TCC CGC ATG AC	GGA CTC GGT TAT TGT GTC GC	5'FAM-AAA CCT TAA GCC CGG CGC CTT AAA-BHQ1-3'	This study
	NAV-3	ASFLI-P1192R	CGG CAA AGG AGC TGT TTC AC	GGT CCG TTG AAA CAG GCC TA	5'FAM-ATT TAC TTT GGC GAG GAG TCG GAG C-BHQ1-3'	This study
	NAV-4	ASFLI-H171R	AAA CTA GCT CGC TTT CCG CA	TTT CGT CTG GCC ACG CAT	5'FAM-TTT GGC TGC TGC GCG ATG AGA AG-BHQ1-3'	This study
	ASFV2	ASFV-B646L	TGC TCA TGG TAT CAA TCT TAT CG	CCA CTG GGT TGG TAT TCC TC	5'FAM-TTC CAT CAA AGT TCT GCA GCT CTT-Tamra-3'	Tignon et al., 2011
	AL A104R	ASFLI-A104R	AGC CAA CAA TTA CTA AGC AAG AGC	GGC AGG CTT GGC TTT AAC AA	5'FAM-CGC CCG GAA TTA AAT TCT CAG TGG C-BHQ1-3'	This study
	AL P12	ASFLI-P12	ATG GCA CCT GGT GAT GGT TT	GGA ACA CGT TTC ATT GCT ATT GC	5'FAM-TGG TAC ATT CCT CGT CAA AAT TCG CA-BHQ1-3'	This study
	OE3	O. erraticus-Subolesin	CCT CAG AAC AGC AGC ACA GA	TGG CAT TCA CGC TCC TTC AT	5'FAM-CCC TGT TCA CCT TTC GCC AAG TAG GG-BHQ1-3'	This study
	PAN-Asfi	ASFV/ASFLI-F1055L	AAT SGT YTC RGC CGA GGC AAT	TTT AAC CAG RTY GCC GAC AC	5'FAM-GGC GCY AAG GTG TTT ATA CTR ACG GG-BHQ1-3'	This study
